# Supplementary material for: Symmetry breaking in the embryonic skin triggers directional and sequential plumage patterning
Source: PLoS Biol. 2019 Oct 2;17(10):e3000448. doi: 10.1371/journal.pbio.3000448 (PMC6791559; doi:10.1371/journal.pbio.3000448)
Supplement: S1 Data — (XLSX) [file pbio.3000448.s021.xlsx]

## Sheet: Feuil1
S1 Data: Data pertaining to Fig 5C
DAPI+ cells counts for 10 sections (Fig 5C a)													DAPI+ cells counts for 10 sections (Fig 5C b)
STAGE 0
															Lateral to CF	CF	#fr3	#fr4
Stage 0, embryo 1		186	172	158	172	164	154	164	155	150	136		Stage 0, embryo 1		214	205
		195	154	168	149	152	163	161	156	128	131				231	227
Stage 0, embryo 2		192	188	174	163	164	159	157	152	156	144		Stage 0, embryo 2		203	214
		197	182	171	175	162	165	161	149	156	157				224	236
Stage 0, embryo 3		269	244	197	195	206	179	186	162	144	147		Stage 0, embryo 3		231	255
		195	211	199	187	181	186	167	182	168	164				237	247
MEAN Stage 0		205.667	191.833	177.833	173.5	171.5	167.667	166	159.333	150.333	146.5		MEAN Stage 0		223.333	230.667
STD Stage 0		31.2645	31.7012	16.5338	16.4894	19.3054	12.2909	10.3537	11.9276	13.5302	12.4378		STD Stage 0		12.6912	19.1694
STAGE 1
Stage 1, embryo 1		197	170	170	189	208	195	181	167	152	165		Stage 1, embryo 1		234	266
		204	167	169	168	195	185	158	143	153	136				214	254
Stage 1, embryo 2		202	225	219	239	201	189	174	159	172	168		Stage 1, embryo 2		259	269
		217	210	237	203	176	183	177	181	175	167				257	281
Stage 1, embryo 3		228	205	234	201	185	174	185	182	178	179				224	263
		215	218	213	227	199	185	164	171	163	159		Stage 1, embryo 3		238	254
															241	239
MEAN Stage 1		210.5	199.167	207	204.5	194	185.167	173.167	167.167	165.5	162.333				250	243
STD Stage 1		11.5369	24.7339	30.4039	25.6262	11.6276	6.94022	10.3037	14.6754	11.2561	14.4453
													MEAN Stage 1		239.625	258.625
													STD Stage 1		15.6838	13.9072
STAGE 2
Stage 2, embryo 1		271	267	273	247	253	197	175	161	175	149		Stage 2, embryo 1		248	268	289
		265	278	289	274	234	234	186	152	164	159				234	251	273
Stage 2, embryo 2		243	236	223	220	193	178	175	171	160	154				260	289	321
		236	229	235	215	209	185	179	172	175	162		Stage 2, embryo 2		248	273	315
															226	265	299
MEAN Stage 2		253.75	252.5	255	239	222.25	198.5	178.75	164	168.5	156				219	277	311
STD Stage 2		16.8795	23.6995	31.1127	27.2397	26.5503	24.9332	5.18813	9.4163	7.68115	5.71548
													MEAN Stage 2		239.167	270.5	301.333
													STD Stage 2		15.4715	12.7083	18.0407
STAGE 3
Stage 3, embryo 1		278	292	324	312	298	262	238	178	182	185		Stage 3, embryo 1		249	284	342	337
		265	289	319	338	289	277	227	199	187	164				264	307	364	352
Stage 3, embryo 2		239	251	284	324	301	279	268	214	168	158		Stage 3, embryo 2		224	263	329	375
															227	276	334	365
MEAN Stage 3		260.667	277.333	309	324.667	296	272.667	244.333	197	179	169		MEAN Stage 3		241	282.5	342.25	357.25
STD Stage 3		19.8578	22.8546	21.7945	13.0128	6.245	9.29157	21.2211	18.0831	9.84886	14.1774		STD Stage 3		18.9561	18.4842	15.4569	16.4595
