# Supplementary material for: Symmetry breaking in the embryonic skin triggers directional and sequential plumage patterning
Source: PLoS Biol. 2019 Oct 2;17(10):e3000448. doi: 10.1371/journal.pbio.3000448 (PMC6791559; doi:10.1371/journal.pbio.3000448)
Supplement: S2 Data — (XLSX) [file pbio.3000448.s022.xlsx]

## Sheet: Feuil1
S2 Data: Data pertaining to Fig 6C
DAPI+/BrdU+ cell counts per unit, control explants						DAPI+/BrdU+ cell counts per unit, colchicine-treated explants
		BrdU	DAPI	BrdU/DAPI (%)				BrdU	DAPI	BrdU/DAPI (%)
Explant 1		4	68	0.0588235		Colchicine-treated Explant 1		6	70	0.0857143
		7	69	0.101449				9	74	0.121622
		10	60	0.166667				12	63	0.190476
		20	57	0.350877				14	56	0.25
		16	54	0.296296				17	51	0.333333
		5	77	0.0649351				6	67	0.0895522
		17	57	0.298246				11	71	0.15493
		19	55	0.345455				8	63	0.126984
		20	45	0.444444				8	59	0.135593
		13	71	0.183099				7	67	0.104478
		7	74	0.0945946				18	53	0.339623
Explant 2		8	77	0.103896		Colchicine-treated Explant 2		13	58	0.224138
		20	65	0.307692				12	51	0.235294
		26	55	0.472727				3	65	0.0461538
		23	58	0.396552				17	60	0.283333
		18	60	0.3				11	52	0.211538
		25	53	0.471698				7	64	0.109375
		25	55	0.454545				3	63	0.047619
		13	65	0.2				12	57	0.210526
		12	71	0.169014				14	53	0.264151
		3	78	0.0384615				7	56	0.125
		21	52	0.403846				15	52	0.288462
Explant 3		15	67	0.223881		Colchicine-treated Explant 3		12	45	0.266667
		16	66	0.242424				8	56	0.142857
		7	68	0.102941				12	49	0.244898
		5	72	0.0694444				13	44	0.295455
		18	52	0.346154				6	65	0.0923077
		20	55	0.363636				9	55	0.163636
		21	49	0.428571				15	62	0.241935
		16	61	0.262295				17	47	0.361702
		15	46	0.326087				6	49	0.122449
		6	70	0.0857143				12	60	0.2
