# Supplementary material for: Symmetry breaking in the embryonic skin triggers directional and sequential plumage patterning
Source: PLoS Biol. 2019 Oct 2;17(10):e3000448. doi: 10.1371/journal.pbio.3000448 (PMC6791559; doi:10.1371/journal.pbio.3000448)
Supplement: S3 Data — (XLSX) [file pbio.3000448.s023.xlsx]

## Sheet: Feuil1
S3 Data: Data pertaining to S11 Fig
Japanese Quail (E3)
BrdU+ cells counts (10 sections)												DAPI+ cells counts (10 sections)
Embryo 1	38	25	21	20	37	21	39	40	40	38	Embryo 1	186	185	175	158	168	141	158	143	150	149
	40	32	53	40	33	34	33	38	28	34		196	175	181	188	183	168	171	158	150	156
Embryo 2	43	26	45	33	24	32	34	31	36	28	Embryo 2	180	179	170	164	158	153	162	158	151	143
	29	27	29	35	38	41	30	34	29	24		186	179	161	174	168	168	153	149	156	142
Embryo 3	33	36	38	46	51	42	48	37	39	30	Embryo 3	219	192	188	174	172	168	163	158	150	153
	37	41	52	40	42	49	29	31	31	48		225	231	206	205	176	186	173	163	184	171
Embryo 4	32	48	41	33	38	24	33	32	29	20	Embryo 4	227	220	197	197	186	167	173	174	156	158
	40	40	39	34	41	33	36	36	28	20		228	197	204	190	180	179	167	163	176	150
BrdU/DAPI (%)
Embryo 1	0.204301	0.135135	0.12	0.126582	0.220238	0.148936	0.246835	0.27972	0.266667	0.255034
	0.204082	0.182857	0.292818	0.212766	0.180328	0.202381	0.192982	0.240506	0.186667	0.217949
Embryo 2	0.238889	0.145251	0.264706	0.20122	0.151899	0.20915	0.209877	0.196203	0.238411	0.195804
	0.155914	0.150838	0.180124	0.201149	0.22619	0.244048	0.196078	0.228188	0.185897	0.169014
Embryo 3	0.150685	0.1875	0.202128	0.264368	0.296512	0.25	0.294479	0.234177	0.26	0.196078
	0.164444	0.177489	0.252427	0.195122	0.238636	0.263441	0.16763	0.190184	0.168478	0.280702
Embryo 4	0.140969	0.218182	0.208122	0.167513	0.204301	0.143713	0.190751	0.183908	0.185897	0.126582
	0.175439	0.203046	0.191176	0.178947	0.227778	0.184358	0.215569	0.220859	0.159091	0.15
MEAN	0.17934	0.175037	0.213938	0.193458	0.218235	0.205753	0.214275	0.221718	0.206388	0.198895
STD	0.0335103	0.029114	0.0546938	0.0394231	0.0426504	0.0452138	0.0396906	0.0316004	0.0421494	0.0517372
TOTAL MEAN	0.202704
Emu (E16)
BrdU+ cells counts (10 sections)												DAPI+ cells counts (10 sections)
Embryo 1	32	31	32	25	30	24	33	26	28	25	Embryo 1	205	191	190	175	174	162	185	176	163	154
	28	29	28	27	22	22	24	25	21	24		209	176	171	179	181	176	165	161	159	163
Embryo 2	25	33	30	35	27	30	24	25	22	22	Embryo 2	226	197	183	184	166	159	162	192	170	153
	33	37	21	29	31	27	26	31	25	29		234	216	201	190	187	171	175	173	176	183
BrdU/DAPI (%)
Embryo 1	0.156098	0.162304	0.168421	0.142857	0.172414	0.148148	0.178378	0.147727	0.171779	0.162338
	0.133971	0.164773	0.163743	0.150838	0.121547	0.125	0.145455	0.15528	0.132075	0.147239
Embryo 2	0.110619	0.167513	0.163934	0.190217	0.162651	0.188679	0.148148	0.130208	0.129412	0.143791
	0.141026	0.171296	0.104478	0.152632	0.165775	0.157895	0.148571	0.179191	0.142045	0.15847
MEAN	0.135428	0.166471	0.150144	0.159136	0.155597	0.154931	0.155138	0.153101	0.143828	0.152959
STD	0.0189398	0.00385657	0.0305209	0.021152	0.023062	0.0263919	0.0155549	0.0203173	0.0194113	0.0088525
TOTAL MEAN	0.152673
