# Supplementary material for: Symmetry breaking in the embryonic skin triggers directional and sequential plumage patterning
Source: PLoS Biol. 2019 Oct 2;17(10):e3000448. doi: 10.1371/journal.pbio.3000448 (PMC6791559; doi:10.1371/journal.pbio.3000448)
Supplement: S4 Data — (XLSX) [file pbio.3000448.s024.xlsx]

## Sheet: Feuil1
S4 Data: Data pertaining to S12 Fig
BrdU+/DAPI+ cells counts (% per unit), control explants							BrdU+/DAPI+ cells counts (% per unit), colchicine-treated explants
		MID	BUD	LAT					MID	BUD	LAT
Control explant 1		0.192	0.157	0.212			Colchicine-treated explant 1		0.082	0.15	0.094
		0.177	0.161	0.197					0.117	0.139	0.127
Control explant 2		0.153	0.187	0.172			Colchicine-treated explant 2		0.099	0.157	0.12
		0.155	0.175	0.188					0.114	0.131	0.122
Control explant 3		0.192	0.15	0.198			Colchicine-treated explant 3		0.131	0.127	0.139
		0.151	0.163	0.214					0.114	0.131	0.122
MEAN		0.17	0.1655	0.196833			MEAN		0.1095	0.139167	0.120667
STD		0.0194525	0.0133529	0.0156258			STD		0.0168849	0.0119736	0.0147739
