# Supplementary material for: Symmetry breaking in the embryonic skin triggers directional and sequential plumage patterning
Source: PLoS Biol. 2019 Oct 2;17(10):e3000448. doi: 10.1371/journal.pbio.3000448 (PMC6791559; doi:10.1371/journal.pbio.3000448)
Supplement: S5 Data — (XLSX) [file pbio.3000448.s025.xlsx]

## Sheet: Feuil1
S5 Data: Data pertaining to S3 Table
		Domestic chicken	Japanese quail	Common pheasant	Emu	Zebra Finch	Gentoo Penguin
		Landmarks for domain width (in mm)
Wing-wing length		4.8	4.6	4.9	7	2.7	5.6
		5	4.6	4.8		2.4	5.4
		5.2	4.8	4.7		2.4
Wing width AVG		5	4.66667	4.8	7	2.5	5.5
Wing width STD		0.2	0.11547	0.1		0.173205	0.141421
		Landmarks for domain length (in mm)
Wing-Tail length		10.7	10.2	10.1	13.5	7	15.4
		11.1	9.6	10.4		6.6	14.6
		11.2	10.3	9.8		6.7
Wing-Tail final AVG		11	10.0333	10.1	13.5	6.76667	15
Wing-Tail final SD		0.264575	0.378594	0.3		0.208167	0.565685
